# Supplementary material for: GRU Neural Network Improved Bioimpedance Based Stroke Volume Estimation during Ergometry Stress Test
Source: Sensors (Basel). 2022 Oct 17;22(20):7883. doi: 10.3390/s22207883 (PMC9612153; doi:10.3390/s22207883)
Supplement: Supplementary file 1 [file sensors-22-07883-s001.zip]

Archive with 1 entries (1 files):
- sensors-1951895-supplementary.pdf
